# Supplementary material for: Growth inhibitory effects of miR-221 and miR-222 in non-small cell lung cancer cells
Source: Cancer Med. 2015 Jan 30;4(4):551–64. doi: 10.1002/cam4.412 (PMC4402070; doi:10.1002/cam4.412)
Supplement: Table S1 — Pathways with significant enrichment for genes more than twofold up- or downregulated after miR-221 introduction in H1299. Table S2. Pathways with significant enrichment for genes more than twofold up- or downregulated after miR-222 introduction in H1299. Table S3. Pathways with significant enrichment for genes more than twofold up- or downregulated after miR-221 introduction in H3255. Table S4. Pathways with significant enrichment for genes more than twofold up- or downregulated after miR-222 introduction in H3255. [file cam40004-0551-sd2.xlsx]

## Sheet: Yamashita Suppl.Table S1
Table S1: Pathways with significant enrichment for genes more than two-fold up- or down-regulated after miR-221 introduction in H1299
Pathway name (KEGG ID)	Count (%)	P-Value	Gene targets
Pathway in cancer	17 (3.3)	1.9×10-2	Mdm2, ARNT, CASP8, CCNA1, Cdk6, CDKN1A, CDKN1B, fgf1, fzd1, ITGA3, LAMA5, MAPK1, PIK3R2, Stat3, tcf7l1, TPM3, ETS1
ECM-receptor interaction	7 (1.4)	2.8×10-2	ITGA3, CD44, LAMA5, SV2A, Thbs1, Thbs2, Thbs4
p53 signaling pathway	6 (1.2)	3.9×10-2	Mdm2, Mdm4, CASP8, Cdk6, CDKN1A, Thbs1
Melanoma	6 (1.2)	4.6×10-2	Mdm2, Cdk6, CDKN1A, fgf1, MAPK1, PIK3R2
mTOR signaling pathway	5 (1.0)	5.5×10-2	Ddit4, MAPK1, PIK3R2, Rps6ka3, Ulk2
Chronic myeloid leukemia	6 (1.2)	5.6×10-2	Mdm2, Cdk6, CDKN1A, CDKN1B, MAPK1, PIK3R2
Cysteine and methionine metabolism	4 (0.8)	6.7×10-2	CDO1, mat1a, mtaP, TRDMT1
Acute myeloid leukemia	5 (1.0)	7.6×10-2	CCNA1, MAPK1, PIK3R2, Stat3, tcf7l1
Glioma	5 (1.0)	9.6×10-2	Mdm2, Cdk6, CDKN1A, MAPK1, PIK3R2
Prostate cancer	6 (1.2)	1.0×10-1	Mdm2, CDKN1A, CDKN1B, MAPK1, PIK3R2, tcf7l1

## Sheet: Yamashita Suppl.Table S2
Table S2: Pathways with significant enrichment for genes more than two-fold up- or down-regulated after miR-222 introduction in H1299
Pathway name (KEGG ID)	Count (%)	P-Value	Gene targets
Melanoma	7 (1.2)	1.3×10-2	Fgf1, Fgf10, Fgf3, Fgf5, MET, PIK3CD, PIK3R2
Axon guidance	9 (1.5)	2.5×10-2	ROCK2, Cfl2, efna2, GNAI3, MET, Nfatc3, Pak2, ppp3ca, SEMA6B
Adherens junction	6 (1.0)	6.0×10-2	Fer, MET, Pard3, PVRL1, PVRL2, ptpn1
Regulation of actin cytoskeleton	11 (1.9)	7.1×10-2	ROCK2, Cfl2, DIAPH2, Fgf1, Fgf10, Fgf3, Fgf5, ITGB2, Pak2, PIK3CD, PIK3R2

## Sheet: Yamashita Suppl.Table S3
Table S3: Pathways with significant enrichment for genes more than two-fold up- or down-regulated after miR-221 introduction in H3255
Pathway name (KEGG ID)	Count (%)	P-Value	Gene targets
Cytokine-cytokine receptor interaction	55 (4.1)	5.1×10-11	CD40, Cd70, Fas, Acvrl1, bmp2, CCL2, CCL20, CCL23, CCL26, CCL5, CCR1, CXCL1, CXCL16, CXCL2, CXCL3, CXCL6, csf1, EPO, FLT3LG, Hgf, INHBA, INHBE, Ifna10, Ifna16, Ifna17, Ifna2, Ifna4, Ifna6, IFNB1, Ifne, IFNW1, Il1r1, IL1R2, IL10RA, IL18, il2rb, Il20rb, IL22RA1, IL23A, IL28B, IL29, Il3, IL4R, IL6, IL7R, IL8, LIF, LTB, TNF, TNFSF10, TNFSF13B, Tnfsf14, TNFRSF8, TNFRSF9, VEGFA
Antigen processing and presentation	24 (1.8)	9.0×10-9	B2M, CTSS, HSPA1A, HSPA1B, Ifna10, Ifna16, Ifna17, Ifna2, Ifna4, Ifna6, ifi30, HLA-A, HLA-E, HLA-F, HLA-DMB, HLA-DOB, HLA-dpa1, HLA-DQA2, HLA-DQB1, LOC100133583, HLA-DRA, PSME1, PSME2, LOC652614, tap1, TAP2
Autoimmune thyroid disease	18 (1.3)	2.4×10-7	CD40, Fas, Ifna10, , Ifna16, Ifna17, Ifna2, Ifna4, Ifna6, HLA-A, HLA-E, HLA-F, HLA-DMB, HLA-DOB, KLA-dpa1, HLA-DQA2, HLA-DQB1, LOC100133583, HLA-DRA, LOC652614
Cytosolic DNA-sensing pathway	18 (1.3)	8.3×10-7	DDX58, AIM2, Adar, CASP1, CCL5, IRF7, Ifna10, , Ifna16, Ifna17, Ifna2, Ifna4, Ifna6, IFNB1, IL18, IL6, NFKBIA, RIPK3, trex1
RIG-I-like receptor signaling pathway	20 (1.5)	2.2×10-6	DDX58, dhx58, ISG15, TRAF3, CASP8, IFIH1, IRF7, Ifna10, Ifna16, Ifna17, Ifna2, Ifna4, Ifna6, IFNB1, Ifne, IFNW1, IL8, NFKBIA, TRIM25, TNF
Jak-STAT signaling pathway	31 (2.3)	5.1×10-6	Jak2, CCND3, EPO, IRF9, Ifna10, Ifna16, Ifna17, Ifna2, Ifna4, Ifna6, IFNB1, Ifne, IFNW1, IL10RA, il2rb, Il20rb, IL22RA1, IL23A, IL28B, IL29, Il3, IL4R, IL6, IL7R, LIF, PIK3CD, STAT1, STAT2, STAT4, Socs1, Socs2
Toll-like receptor signaling pathway	23 (1.7)	1.4×10-5	CD40, TRAF3, CASP8, CCL5, IRF7, Ifna10, IFNA16, IFNA17, Ifna2, IFNA4, IFNA6, IFNB1, Tab1, NFKBIA, PIK3CD, STAT1, TLR1, TLR3, TICAM1, IL6, IL8, Jun, TNF
Allograft rejection	13 (1.0)	1.5×10-5	CD40, Fas, HLA-A, HLA-E, HLA-F, HLA-DMB, HLA-DOB, HLA-dpa1,
			HLA-DQA2, HLA-DQB1, LOC100133583, HLA-DRA, LOC652614, TNF
Cell adhesion molecules (CAMs)	27 (2.0)	1.6×10-5	CD274, CD40, CD58, Cdh15, Cldn8, Alcam, LOC100133690, ICOSLG, ITGA4, itga6, Itgav, ITGB8, HLA-A, HLA-E, HLA-F, HLA-DMB, HLA-DOB, hla-dpa1, HLA-DQA2, HLA-DQB1, LOC100133583, HLA-DRA, NEO1, nrcam, PVRL2, Pdcd1, PDCD1LG2, LOC652614, SDC2
Type I diabetes mellitus	13 (1.0)	8.4×10-5	Fas, Gad1, HLA-A, HLA-E, HLA-F, HLA-DMB, HLA-DOB, hla-dpa1, HLA-DQA2, HLA-DQB1, LOC100133583, HLA-DRA, LOC652614, TNF
NOD-like receptor signaling pathway	15 (1.1)	3.5×10-4	BIRC3, CASP1, CASP8, Ccl2, CCL5, CXCL1, CXCL2, IL18, IL6, IL8, Tab1, NFKBIA, RIPK2, TNF, TNFAIP3
Hematopoietic cell lineage	17 (1.3)	1.3×10-3	CD36, CD44, csf1, EPO, FLT3LG, ITGA4, ITGA5, itga6, Il1r1, IL1R2, Il3, IL4R, IL6, IL7R, HLA-DRA, TFRC, TNF
Intestinal immune network for IgA production	13 (0.9)	1.6×10-3	CD40, ICOSLG, ITGA4, IL6, HLA-DMB, HLA-DOB, HLA-dpa1, HLA-DQA2, HLA-DQB1, LOC100133583, HLA-DRA, MAP3K14, TNFSF13B
Asthma	9 (0.7)	1.7×10-3	CD40,Il3, HLA-DMB, HLA-DOB, hla-dpa1, HLA-DQA2, HLA-DQB1, LOC100133583, HLA-DRA, TNF
Viral myocarditis	14 (1.0)	4.2×10-3	CD40, CASP8, HLA-A, HLA-E, HLA-F, HLA-DMB, HLA-DOB, HLA-dpa1, HLA-DQA2, HLA-DQB1, LOC100133583, HLA-DRA, Myh3, LOC652614, abl2
Pathways in cancer	41 (3.0)	5.5×10-3	Fas,NKX3-1, SMAD2, SMAD3, Traf1, TRAF3, APC, BIRC3, bmp2, CASP8, COL4A4, Ccne2, CDKN1B, egln3, FGF2, FGF8, FGFR2, fn1, FLT3LG, fzd5, Hhip, Hgf, IGF1R, itga6, Itgav, IL6, IL8, Jun, LAMA3, Lamb3, Mmp1, NFKBIA, Ppard, PIK3CD, LOC652346, PML, RXRG, STAT1, SPI1, TGFA, VEGFA, WNT10A
ECM-receptor interaction	14 (1.0)	1.7×10-2	CD36, CD44, COL4A4, fn1, ITGA4, ITGA5, itga6, Itgav, ITGB8, LAMA3, Lamb3, SDC2, TNC, thbs2
Small cell lung cancer	14 (1.0)	1.7×10-2	Traf1, TRAF3, BIRC3, COL4A4, Ccne2, CDKN1B, fn1, itga6, Itgav, LAMA3, Lamb3, NFKBIA, PIK3CD, RXRG
ABC transporters	9 (0.7)	2.4×10-2	ABCA1, ABCA3, ABCA6, ABCA8, ABCB4, ABCC4, ABCG2, TAP1, TAP2
Sphingolipid metabolism	8 (0.6)	3.6×10-2	UGT8, CERK, DEGS1, GALC, PPAP2A, Sptlc2, NEU2, SGPP2
p53 signaling pathway	11 (0.8)	4.7×10-2	Fas, CASP8, CCND3, Ccne2, ccng1, GADD45A, PMAIP1, SESN1, SESN3, SHISA5, zmat3
Epithelial cell signaling in Helicobacter pylori infection	11 (0.8)	4.7×10-2	ATP6V1G3, ATP6V1C2, ATP6v1b1, GIT1, CCL5, CXCL1, HBEGF, IL8, Jun, MAP3K14, NFKBIA
Complement and coagulation cascades	11 (0.8)	5.1×10-2	Cd46, F2R, F3, C1r, C1s, C4BPA, CFB, PLAUR, serpind1, C3, LOC100133511, LOC653879, THBD
Systemic lupus erythematosus	14 (1.0)	5.7×10-2	CD40, C1r, C1s, Hist1h2ad, HIST1H3A, HIST1H3B, HIST1H3C, HIST1H3D, HIST1H3E, HIST1H3F, hist1h3g, HIST1H3H, Hist1h3i, HIST1H3J, HIST2H3A, hist2h3c, HIST2H3D, HIST2H2AA3, HIST2H2AA4, HLA-DMB, HLA-DOB, hla-dpa1, HLA-DQA2, HLA-DQB1, LOC100133583, HLA-DRA, C3, LOC100133511, LOC653879, TRIM21, TNF
Apoptosis	12 (0.9)	9.4×10-2	CFLAR, Fas, BIRC3, casp7, CASP8, Il1r1, Il3, MAP3K14, NFKBIA, PIK3CD, TNF, TNFSF10

## Sheet: Yamashita Suppl.Table S4
Table S4: Pathways with significant enrichment for genes more than two-fold up- or down-regulated after miR-222 introduction in H3255
Pathway name (KEGG ID)	Count (%)	P-Value	Gene targets
Antigen processing and presentation	18 (1.7)	1.7×10-5	B2M, CTSS, HSPA5, LOC400750, Ifna10, IFNA17, IFNA4, HLA-A, HLA-E, HLA-F,HLA-DOB, hla-dpa1, HLA-DRA, hla-drb1, HLA-DRB4, RFX5, LOC652614, hla-dqa1, LOC100133678, tap1, TAP2
Autoimmune thyroid disease	12 (1.1)	3.3×10-4	Ifna10, IFNA17, IFNA4, HLA-A, HLA-E, HLA-F, HLA-DOB, hla-dpa1, HLA-DRA, hla-drb1, HLA-DRB4, LOC652614, hla-dqa1, LOC100133678
Graft-versus-host disease	10 (0.9)	6.8×10-4	IL6, HLA-A, HLA-E, HLA-F, HLA-DOB, hla-dpa1, HLA-DRA, hla-drb1, HLA-DRB4, LOC652614, hla-dqa1, LOC100133678
Cell adhesion molecules (CAMs)	20 (1.9)	7.7×10-4	CD274, CLDN1, CLDN23, Cldn8, Alcam, LOC100133690, Itgav, ITGB8, HLA-A, HLA-E, HLA-F, HLA-DOB, hla-dpa1, HLA-DRA, hla-drb1, HLA-DRB4, NEO1, nrcam, SIGLEC1, LOC652614, hla-dqa1, LOC100133678, SDC2
Type I diabetes mellitus	10 (0.9)	1.2×10-3	Gad1, HLA-A, HLA-E, HLA-F,HLA-DOB, hla-dpa1, HLA-DRA, hla-drb1, HLA-DRB4, LOC652614, hla-dqa1, LOC100133678
Complement and coagulation cascades	13 (1.2)	1.4×10-3	Cd46, F2R, C1r,C1s, C4BPA, C5, C5ar1, CFB, PLAUR, SERPINA1, C3, LOC100133511, LOC653879, THBD, TFPI
Cytokine-cytokine receptor interaction	31 (2.9)	1.5×10-3	Cd70, RELT, AMHR2, bmp2, CCL20, CCL26, CCL5, CCR7, CXCL1, CXCL2, Cxcl3, Flt4, INHBA, Ifna10, IFNA17, IFNA4, IFNB1, IL1R2, il2rb, il20ra, IL22RA1, IL23A, IL28B, IL29, IL6, IL7R, IL8, TNFSF10, TNFSF13B, TNFRSF9, VEGFC
Allograft rejection	9 (0.8)	1.8×10-3	HLA-A, HLA-E, HLA-F, HLA-DOB, hla-dpa1 ,HLA-DRA, hla-drb1, HLA-DRB4, LOC652614, hla-dqa1, LOC100133678
Cytosolic DNA-sensing pathway	11 (1.0)	2.5×10-3	DDX58, AIM2, CASP1, CCL5, IRF7, Ifna10, IFNA17, IFNA4, IFNB1, IL6, NFKBIA
RIG-I-like receptor signaling pathway	12 (1.1)	5.5×10-3	DDX58, dhx58, ISG15, CYLD, IFIH1, IRF7, Ifna10, IFNA17, IFNA4, IFNB1, IL8, NFKBIA
Toll-like receptor signaling pathway	14 (1.3)	1.3×10-2	CCL5, IRF7, Ifna10, IFNA17, IFNA4, IFNB1, IL6, IL8, LY96, MAP3K8, NFKBIA, STAT1, TLR3, Ticam2, tmed7
Pathways in cancer	32 (3.0)	2.0×10-2	NKX3-1, Skp2, SMAD2, appl1, APC, BIRC3, bmp2, COL4A4, DAPK2, dapk3, DVL3, fgf13, FGFR2, fgfr3, fn1, FZD4, fzd5, Hhip, IGF1R, Itgav, IL6, IL8, LAMA3, LAMC2, Mmp1, NRAS, NFKBIA, LOC652346, PML, PIAS2, STAT1, VEGFC, WNT5A
O-Glycan biosynthesis	6 (0.6)	4.2×10-2	GALNT10, galnt11, GALNT1, GALNT13, GALNT2, GALNTL1, Wbscr17
NOD-like receptor signaling pathway	9 (0.8)	4.6×10-2	BIRC3, CASP1, CCL5, CXCL1, CXCL2, IL6, IL8, NFKBIA, TNFAIP3
Bladder cancer	7 (0.6)	5.2×10-2	DAPK2, dapk3, fgfr3, IL8, Mmp1, NRAS, VEGFC
Systemic lupus erythematosus	12 (1.1)	5.5×10-2	C1r, C1s, C5, Hist1h2ag, Hist1h2ah, Hist1h2ai, Hist1h2ak, HIST1H2AL, HIST1H2AM, Hist1h2ad, HIST1H3A, HIST1H3B, HIST1H3C, HIST1H3D, HIST1H3E, HIST1H3F, hist1h3g, HIST1H3H, Hist1h3i, HIST1H3J, HIST2H3A, hist2h3c, HIST2H3D, HLA-DOB,hla-dpa1, HLA-DRA, C3, LOC100133511, LOC653879, hla-dqa1, LOC100133678, TRIM21
ABC transporters	7 (0.6)	6.3×10-2	ABCA1, abca4, ABCB4, abcc4, Abcg2, tap1, TAP2
Jak-STAT signaling pathway	16 (1.5)	7.6×10-2	IRF9, Ifna10, IFNA17, IFNA4, IFNB1, il2rb, il20ra, IL22RA1, IL23A, IL28B, IL29, IL6, IL7R, PIAS2, LOC344593, LOC442113, PTPN11, STAT1
Viral myocarditis	9 (0.8)	8.7×10-2	HLA-A, HLA-E, HLA-F, HLA-DOB, hla-dpa1, HLA-DRA, hla-drb1, HLA-DRB4, LOC652614, hla-dqa1, LOC100133678
ECM-receptor interaction	10 (0.9)	9.3×10-2	CD36, COL4A4, Col5a2, fn1, HMMR, Itgav, ITGB8, LAMA3, LAMC2, SDC2
Intestinal immune network for IgA production	7 (0.6)	9.5×10-2	IL6, HLA-DOB, hla-dpa1, HLA-DRA, hla-drb1, HLA-DRB4, hla-dqa1, LOC100133678, TNFSF13B
